# Supplementary material for: Endocytic coelomocytes are required for lifespan extension by axenic dietary restriction
Source: PLoS One. 2023 Jun 27;18(6):e0287933. doi: 10.1371/journal.pone.0287933 (PMC10298762; doi:10.1371/journal.pone.0287933)
Supplement: S1 Table — As hazards were not constant, Weibull accelerated failure time was used for P-value calculation. Benjamini-Hochberg correction was used for multiple comparisons. ns not significant * p<0.05 ** p<0.01 *** p<0.001. (XLSX) [file pone.0287933.s004.xlsx]

## Sheet: Table S1
Table S1 Data and statistics from all lifespan experiments. As hazards were not constant, Weibull accelerated failure time was used for P-value calculation. Benjamini-Hochberg correction was used for multiple comparisons. ns not significant * p<0.05 ** p<0.01 *** p<0.001
Genotype	Diet	Mean lifespan ±SE (days)	Sample size	P-value vs wt	P-value vs	Relative importance
					cup-4(lst1684)
wt	FF	11.72±0.25	151	-	-	-
	ADR	29.57±1.02	125	-	-
cup-4(lst1684)	FF	15.44±0.38	150	2.0E-15 ***	-	1.08
	ADR	22.29±0.99	120	5.2E-06 ***	-
CC-specific	FF	13.87±0.33	150	4.5E-08 ***	0.0021 **	-
cup-4 rescue	ADR	30.66±0.99	124	0.60 ns	7.0E-7 ***
endogenous	FF	13.15±0.32	150	1.9E-04 ***	2.1E-06 ***	-
cup-4 rescue	ADR	28.38±1.01	122	0.47 ns	1.7E-04 ***
Genotype	Diet	Mean lifespan ±SE (days)	Sample size	P-value vs wt	Relative importance
wt	FF	13.49±0.38	138	-	-
	ADR	41.60±0.48	670	-
cup-4(ok837)	FF	16.94±0.54	138	1.6E-10 ***	1.32
	ADR	29.83±0.42	620	8.0E-16 ***
CC-ablated	FF	12.04±0.25	143	7.1E-06 ***	0.68
	ADR	28.99±0.55	649	4.0E-16 ***
Genotype	Diet	Mean lifespan ±SE (days)	Sample size	P-value vs wt	Relative importance
wt	FF	15.44±0.44	128	-	-
	ADR	34.47±1.13	126	-
pmk-1(km25)	FF	15.34±0.39	131	0.34 ns	0.44
	ADR	27.56±0.49	125	1.8E-15 ***
daf-16(jr22)	FF	11.64±0.24	126	3.6E-15 ***	0.05
	ADR	25.45±0.90	123	1.2E-15 ***
dbl-1(nk3)	FF	17.39±0.45	137	0.0059 **	-
	ADR	32.28±0.73	129	1.9E-05 ***
Genotype	Diet	Mean lifespan ±SE (days)	Sample size	P-value vs wt	P-value vs pmk-1 (km25)
wt	FF	15.44±0.44	128	-	-
	ADR	34.47±1.13	126	-	-
pmk-1(km25)	FF	15.34±0.39	131	0.34 ns	-
	ADR	27.56±0.49	125	1.8E-15 ***	-
Endogenous	FF	17.32±0.45	146	0.0027 **	4.7E-05 ***
pmk-1 rescue	ADR	30.80±0.62	122	1.7E-10 ***	1.9E-04 ***
CC-specific	FF	15.57±0.39	137	0.62 ns	0.62 ns
pmk-1 rescue	ADR	30.26±0.52	126	1.6E-13 ***	0.0046 **
Gut-specific	FF	16.59±0.41	135	0.25 ns	0.030 *
pmk-1 rescue	ADR	29.19±0.56	124	9.0E-16 ***	0.043 *
Genotype	Diet	Mean lifespan ±SE (days)	Sample size	P-value vs wt	Relative importance
wt	FF	10.67±0.29	134	-	-
	ADR	32.76±0.99	119	-
pmk-1(lst1866)	FF	10.76±0.29	137	0.95 ns	-0.25
	ADR	35.77±0.91	121	0.19 ns
Genotype	Diet	Mean lifespan ±SE (days)	Sample size	P-value vs wt	P-value vs pmk-1 (km25)
wt	FF	15.44±0.44	128	-	-
	ADR	34.47±1.13	126	-	-
wt (backcrossed)	FF	18.08±0.14	134	9.0E-04 ***	-
	ADR	27.20±0.72	121	1.2E-15 ***	-
pmk-1(km25)	FF	15.34±0.39	131	0.29 ns	1.2E-05 ***
	ADR	27.56±0.49	125	6.0E-16 ***	0.23 ns
Genotype	FUdR	Mean lifespan ±SE (days)	Sample size	P-value
dbl-1(nk3)	50 µM	14.64±0.44	140	-
	100 µM	17.39±0.45	137	1.1E-04 ***
